# Supplementary material for: Anti-Corrosion Properties of Tantalum-Based Composite Films Prepared by Atomic Layer Deposition
Source: Nanomaterials (Basel). 2026 Jun 1;16(11):688. doi: 10.3390/nano16110688 (PMC13258363; doi:10.3390/nano16110688)
Supplement: Supplementary file 1 [file nanomaterials-16-00688-s001.zip]

Archive with 1 entries (1 files):
- nanomaterials-4232002-supplementary.pdf
